# Supplementary material for: Functional Measures in Non-COPD Chronic Respiratory Diseases: A Systematic Review
Source: J Clin Med. 2024 Nov 15;13(22):6887. doi: 10.3390/jcm13226887 (PMC11595047; doi:10.3390/jcm13226887)
Supplement: Supplementary file 1 [file jcm-13-06887-s001.zip]

Archive with 1 entries (1 files):
- jcm-3197967-supplementary.pdf
